# Supplementary material for: Development of a Caffeine Content Table for Foods, Drinks, Medications and Supplements Typically Consumed by the Brazilian Population
Source: Nutrients. 2022 Oct 21;14(20):4417. doi: 10.3390/nu14204417 (PMC9608580; doi:10.3390/nu14204417)
Supplement: Supplementary file 1 [file nutrients-14-04417-s001.zip]

Archive with 1 entries (1 files):
- nutrients-1954124-supplementary.pdf
